# Supplementary material for: Preparation and application of specific chicken yolk antibodies in detecting Brucella
Source: Front Vet Sci. 2025 May 12;12:1552097. doi: 10.3389/fvets.2025.1552097 (PMC12104676; doi:10.3389/fvets.2025.1552097)
Supplement: Supplementary material S2 — Raw data for iELISA and sandwich ELISA. [file Table_1.xlsx]

## Sheet: Chicken serum potency
Group	Number of times of blood collections
	1st(pre-immunization, background value)			Mean	3rd			Mean	4th			Mean	5th			Mean	serum dilutions
Negative control	0.22	0.21	0.2097	0.213233	0.3421	0.3194	0.3167	0.326067	0.304	0.3135	0.3427	0.320067	0.2813	0.3112	0.3322	0.308233	1：500
PBS	0.1454	0.1386	0.1423	0.1421	0.2187	0.2011	0.2078	0.2092	0.2083	0.2332	0.2248	0.2221	0.1853	0.2185	0.2161	0.206633	1：1000
	0.1149	0.1092	0.1171	0.113733	0.1499	0.1537	0.1462	0.149933	0.1594	0.1617	0.178	0.166367	0.1602	0.1704	0.1811	0.170567	1：2000
	0.1217	0.1113	0.118	0.117	0.1449	0.1389	0.1359	0.1399	0.1296	0.1444	0.1632	0.145733	0.1347	0.1468	0.1559	0.1458	1：4000
	0.0804	0.086	0.082	0.0828	0.0967	0.1175	0.0943	0.102833	0.0945	0.1141	0.1175	0.1087	0.1041	0.1212	0.1247	0.116667	1：8000
	0.0763	0.0791	0.0969	0.0841	0.088	0.1206	0.1179	0.108833	0.1025	0.0949	0.1178	0.105067	0.0919	0.1146	0.1215	0.109333	1：16000
	0.0778	0.0935	0.077	0.0827667	0.0841	0.0953	0.0975	0.0923	0.0847	0.1034	0.1021	0.0967333	0.1033	0.0965	0.1168	0.105533	1：32000
	0.1103	0.1156	0.1059	0.1106	0.1045	0.1021	0.1017	0.102767	0.1002	0.1081	0.1111	0.106467	0.1137	0.1223	0.1329	0.122967	1：64000
Brucella-1	0.9996	0.9542	0.8913	0.948367	1.697	1.6791	1.6045	1.6602	1.5857	1.6129	1.6752	1.6246	1.6922	1.7665	1.7359	1.73153	1：500
	0.7536	0.744	0.7195	0.739033	1.5406	1.6448	1.6025	1.59597	1.5038	1.6148	1.5427	1.55377	1.5719	1.6695	1.7159	1.65243	1：1000
1:400 dilution	0.5206	0.5282	0.5218	0.523533	1.5696	1.6137	1.5947	1.59267	1.5222	1.6138	1.5661	1.56737	1.5839	1.6699	1.6463	1.63337	1：2000
	0.3527	0.3754	0.3858	0.3713	1.6117	1.5997	1.5872	1.59953	1.6525	1.5753	1.4747	1.5675	1.5053	1.6074	1.6481	1.58693	1：4000
	0.2178	0.2273	0.2327	0.225933	1.5152	1.4426	1.4622	1.47333	1.4284	1.5672	1.502	1.4992	1.5152	1.5402	1.5581	1.53783	1：8000
	0.1622	0.1648	0.1719	0.1663	1.5016	1.4293	1.4608	1.4639	1.3422	1.4862	1.4713	1.43323	1.5321	1.5355	1.5711	1.54623	1：16000
	0.1135	0.1203	0.1255	0.119767	1.2355	1.2425	1.1969	1.22497	1.1298	1.2056	1.2986	1.21133	1.4324	1.3982	1.5286	1.45307	1：32000
	0.1207	0.1219	0.1266	0.123067	1.0618	1.0222	1.0232	1.03573	1.0048	0.978	1.0845	1.02243	1.2915	1.3181	1.3607	1.32343	1：64000
Brucella-2	0.972	0.9412	0.9027	0.938633	1.6315	1.6696	1.5947	1.63193	1.6533	1.641	1.6165	1.63693	1.5799	1.7224	1.7701	1.6908	1：500
	0.6379	0.6494	0.686	0.657767	1.561	1.6701	1.5326	1.5879	1.6443	1.6362	1.6861	1.65553	1.5667	1.7173	1.7444	1.67613	1：1000
1:400 dilution	0.4885	0.4941	0.4835	0.4887	1.5258	1.5612	1.4799	1.5223	1.5737	1.6033	1.6151	1.59737	1.6381	1.6604	1.7912	1.69657	1：2000
	0.3445	0.3248	0.3542	0.341167	1.485	1.5301	1.5143	1.5098	1.5345	1.5558	1.6525	1.58093	1.6177	1.6413	1.6577	1.6389	1：4000
	0.2088	0.1999	0.2197	0.209467	1.3825	1.4162	1.3954	1.39803	1.446	1.4969	1.4701	1.471	1.527	1.5341	1.5966	1.55257	1：8000
	0.1621	0.1603	0.1862	0.169533	1.2223	1.2998	1.2612	1.2611	1.4766	1.4378	1.4501	1.45483	1.3996	1.4309	1.5032	1.44457	1：16000
	0.1364	0.1134	0.1184	0.122733	0.9957	1.1156	1.0044	1.03857	1.288	1.2932	1.2755	1.28557	1.2808	1.2926	1.2518	1.27507	1：32000
	0.1185	0.1039	0.1125	0.111633	0.7297	0.7374	0.7852	0.750767	1.0165	0.9791	1.0199	1.00517	1.0553	1.0473	1.0667	1.05643	1：64000
Fusion protein-1	0.5084	0.4561	0.461	0.475167	1.4726	1.6326	1.6276	1.5776	1.5914	1.6748	1.6366	1.63427	1.6391	1.7106	1.6853	1.67833	1：500
	0.3259	0.3261	0.3334	0.328467	1.5475	1.5504	1.5739	1.55727	1.5051	1.589	1.6388	1.57763	1.588	1.6166	1.7129	1.63917	1：1000
0.25ug/well	0.2724	0.2351	0.2336	0.247033	1.517	1.5068	1.4853	1.50303	1.5381	1.5427	1.6097	1.5635	1.5777	1.6117	1.616	1.6018	1：2000
	0.204	0.1929	0.184	0.193633	1.4958	1.4876	1.4721	1.48517	1.6262	1.6142	1.5268	1.58907	1.5359	1.5191	1.6666	1.57387	1：4000
	0.1438	0.1358	0.1305	0.1367	1.3972	1.3996	1.4135	1.40343	1.569	1.6447	1.5555	1.58973	1.5796	1.5598	1.5696	1.56967	1：8000
	0.1208	0.1125	0.1073	0.113533	1.3227	1.2793	1.3521	1.31803	1.5234	1.5228	1.5351	1.5271	1.5279	1.5777	1.6788	1.5948	1：16000
	0.1052	0.0947	0.0943	0.0980667	1.1338	1.1552	1.1501	1.14637	1.4752	1.4778	1.5956	1.5162	1.4491	1.5059	1.5346	1.49653	1：32000
	0.1098	0.0967	0.1022	0.1029	0.9099	0.9168	0.8893	0.905333	1.4318	1.4125	1.5072	1.4505	1.4711	1.4503	1.5405	1.4873	1：64000
Fusion protein-2	0.4697	0.4583	0.4883	0.4721	1.7125	1.6601	1.5948	1.6558	1.5915	1.6037	1.5766	1.5906	1.6689	1.6652	1.6711	1.6684	1：500
	0.3218	0.3373	0.3189	0.326	1.5985	1.5479	1.5392	1.56187	1.5842	1.6006	1.5606	1.5818	1.6021	1.5345	1.598	1.5782	1：1000
0.25ug/well	0.2677	0.2377	0.228	0.244467	1.6302	1.5861	1.5521	1.58947	1.6302	1.5932	1.5983	1.60723	1.5673	1.6029	1.6521	1.60743	1：2000
	0.2429	0.2057	0.2105	0.2197	1.5843	1.5549	1.5496	1.56293	1.5938	1.581	1.5133	1.5627	1.6379	1.6063	1.5624	1.6022	1：4000
	0.1604	0.1339	0.1286	0.140967	1.5372	1.5	1.4912	1.50947	1.5638	1.5477	1.6157	1.57573	1.5316	1.6222	1.5649	1.5729	1：8000
	0.1179	0.1367	0.1126	0.1224	1.432	1.4401	1.4766	1.44957	1.5251	1.4983	1.546	1.52313	1.5416	1.5651	1.5251	1.54393	1：16000
	0.0924	0.0928	0.0955	0.0935667	1.4342	1.3791	1.336	1.3831	1.485	1.4665	1.4564	1.4693	1.4745	1.5511	1.4854	1.50367	1：32000
	0.1043	0.0957	0.112	0.104	1.2921	1.2652	1.2762	1.27783	1.471	1.4122	1.4094	1.43087	1.3911	1.4029	1.4279	1.4073	1：64000
LPS-1	0.2899	0.2885	0.2752	0.284533	1.1686	1.1324	1.0235	1.10817	1.3984	1.1806	1.1849	1.25463	1.2731	1.3948	1.2819	1.3166	1：500
	0.1884	0.182	0.1618	0.1774	0.8495	0.8496	0.8864	0.861833	1.2237	1.1569	1.1231	1.1679	1.2472	1.1524	1.1678	1.18913	1：1000
0.1ug/well	0.1317	0.1246	0.1152	0.123833	0.7558	0.7453	0.7439	0.748333	1.0365	1.0261	1.0683	1.04363	1.03	1.0031	0.9832	1.00543	1：2000
	0.1293	0.1142	0.1066	0.1167	0.5909	0.6098	0.6135	0.604733	0.8949	0.9397	0.966	0.933533	0.8538	0.8737	0.8616	0.863033	1：4000
	0.103	0.0858	0.0883	0.0923667	0.3733	0.4512	0.4321	0.418867	0.7622	0.7648	0.793	0.773333	0.6603	0.6151	0.6262	0.633867	1：8000
	0.1062	0.0964	0.0842	0.0956	0.3069	0.3172	0.3371	0.3204	0.6488	0.6354	0.6054	0.629867	0.4964	0.4564	0.4442	0.465667	1：16000
	0.0905	0.079	0.0788	0.0827667	0.1959	0.2008	0.1946	0.1971	0.4078	0.4429	0.442	0.4309	0.3132	0.2966	0.2974	0.3024	1：32000
	0.107	0.0971	0.0886	0.0975667	0.1584	0.1624	0.1717	0.164167	0.3133	0.3303	0.3173	0.3203	0.2133	0.2162	0.1981	0.2092	1：64000
LPS-2	0.3231	0.3239	0.3091	0.3187	1.4012	1.4537	1.399	1.41797	1.477	1.5024	1.4331	1.47083	1.6077	1.7781	1.5869	1.65757	1：500
	0.1931	0.1937	0.2039	0.1969	1.2609	1.346	1.1171	1.24133	1.483	1.5002	1.3609	1.44803	1.5249	1.5877	1.6363	1.58297	1：1000
0.1ug/well	0.1396	0.1489	0.1431	0.143867	1.1645	1.1874	1.192	1.1813	1.2678	1.2623	1.3683	1.29947	1.3948	1.3621	1.4443	1.4004	1：2000
	0.1669	0.1511	0.1546	0.157533	1.09	1.1292	1.0911	1.10343	1.2567	1.2738	1.2759	1.2688	1.325	1.3811	1.3475	1.3512	1：4000
	0.1086	0.1038	0.1076	0.106667	0.879	0.8503	0.8847	0.871333	1.0846	1.0628	1.08	1.0758	1.2845	1.2873	1.2549	1.27557	1：8000
	0.1071	0.0956	0.0842	0.0956333	0.6438	0.7017	0.6541	0.666533	0.8861	0.8763	0.9217	0.8947	1.1701	1.1544	1.1976	1.17403	1：16000
	0.1163	0.0815	0.0799	0.0925667	0.4225	0.4341	0.4158	0.424133	0.6254	0.6159	0.647	0.629433	0.976	0.9799	0.9748	0.9769	1：32000
	0.1277	0.1314	0.0985	0.1192	0.305	0.2987	0.293	0.2989	0.4272	0.412	0.3969	0.412033	0.7058	0.715	0.7669	0.729233	1：64000

## Sheet: IgY potency
Antigen dilutions	1:400	1：800	1：1600	1：3200	1：6400	1：12800	1：25600	1：51200	1：102400	1：204800	1：409600	1：819200	Control	IgY Dilutions
Brucella-IgY	2.7734	2.5562	2.6064	2.2463	1.947	1.6866	1.4426	1.1668	0.8033	0.6317	0.4976	0.4933	0.2445	1：4000
	2.5484	2.3479	2.1474	2.1234	1.6523	1.4395	1.1156	0.8123	0.5045	0.3846	0.3109	0.2801	0.1887	1：8000
	2.2799	2.1049	2.0622	1.6436	1.4305	1.135	0.8107	0.5727	0.4173	0.2779	0.2354	0.2231	0.1449	1：16000
	2.1975	2.001	1.7091	1.5284	1.1989	0.9309	0.6469	0.4236	0.3033	0.226	0.1945	0.1829	0.1452	1：32000
	1.8361	1.6228	1.3846	1.0965	0.8232	0.5764	0.3938	0.2605	0.1941	0.16	0.1512	0.1559	0.0974	1：64000
	1.4103	1.15	0.8624	0.7044	0.5372	0.3852	0.2686	0.1885	0.1611	0.155	0.1297	0.1218	0.1119	1：128000
	0.9076	0.724	0.5389	0.4484	0.3126	0.2315	0.1801	0.1512	0.137	0.1381	0.1533	0.1323	0.1165	1：256000
	0.2395	0.1663	0.1335	0.1329	0.1179	0.1161	0.1331	0.1666	0.1381	0.1424	0.1732	0.1916	0.1422	Control
Antigen dilutions	1：400	1：800	1：1600	1：3200	1：6400	1：12800	1：25600	1：51200	1：102400	1：204800	1：409600	1：819200	Control	IgY Dilutions
Fusion protein-IgY	2.442	2.2041	2.0237	1.8629	1.687	1.3379	1.3222	1.1442	0.9616	0.9825	0.9126	0.9749	0.3356	1：4000
	1.9815	1.8772	1.6573	1.3679	1.0609	0.8152	0.6699	0.6149	0.5369	0.5934	0.5154	0.5602	0.2153	1：8000
	1.7404	1.4523	1.1552	1.0064	0.7075	0.6004	0.4322	0.3944	0.3543	0.3529	0.3198	0.3867	0.1653	1：16000
	1.1321	1.041	0.8026	0.5914	0.4659	0.3816	0.3188	0.2829	0.2454	0.2377	0.2391	0.2854	0.1396	1：32000
	0.7297	0.612	0.4567	0.3696	0.2811	0.229	0.1786	0.1811	0.1544	0.165	0.1642	0.2107	0.1114	1：64000
	0.4889	0.3763	0.3009	0.2492	0.1973	0.1778	0.1404	0.1498	0.1371	0.1286	0.1375	0.178	0.1014	1：128000
	0.363	0.2741	0.1867	0.1844	0.1661	0.1555	0.1307	0.1297	0.1193	0.1256	0.1354	0.1673	0.0897	1：256000
	0.2754	0.1943	0.1649	0.1408	0.1436	0.1317	0.1234	0.1252	0.1238	0.1183	0.1356	0.187	0.1006	Control
Antigen dilutions	1：400	1：800	1：1600	1：3200	1：6400	1：12800	1：25600	1：51200	1：102400	1：204800	1：409600	1：819200	Control	IgY Dilutions
LPS-IgY	2.3598	2.4373	2.0598	1.9516	1.7371	1.3373	1.2027	0.8999	0.601	0.4685	0.4439	0.4443	0.3053	1：4000
	2.3318	2.1644	1.9859	1.7572	1.5382	1.1158	0.8483	0.5907	0.436	0.3287	0.3245	0.368	0.2443	1：8000
	2.165	2.1176	1.9299	1.6329	1.3732	0.9756	0.702	0.4993	0.3669	0.2743	0.2563	0.3249	0.1814	1：16000
	2.1627	1.9638	1.7908	1.4821	1.1665	0.7803	0.559	0.3826	0.2803	0.2332	0.231	0.2314	0.1596	1：32000
	1.9178	1.7053	1.454	1.0857	0.788	0.509	0.3686	0.2522	0.2212	0.1959	0.1817	0.1818	0.1299	1：64000
	1.6561	1.4697	1.1197	0.7765	0.5308	0.3616	0.2813	0.215	0.1855	0.1799	0.1653	0.1701	0.1506	1：128000
	1.3272	1.1158	0.8221	0.5407	0.3578	0.2713	0.2242	0.2014	0.1799	0.1826	0.1648	0.1725	0.1306	1：256000
	0.3257	0.2491	0.2001	0.1907	0.1931	0.1973	0.1998	0.1866	0.1812	0.2	0.1988	0.1956	0.136	Control

## Sheet: Limit of detection assessment
IgG	OD450 of IgG	1.1447	1.1089	1.0506	0.8542	0.6976	0.4974	0.367	0.285
	OD450 of IgG	1.1499	1.1287	1.0709	0.863	0.7845	0.6065	0.3854	0.3576
	OD450 of IgG	1.334	1.0414	0.7184	0.6176	0.4444	0.4112	0.3848	0.2222
	Mean	1.20953	1.093	0.946633	0.778267	0.642167	0.505033	0.379067	0.288267
	S/N	4.08212	4.24027	4.3081	3.84203	3.37391	2.88151	2.14809	1.78567
Brucella-IgY	OD450 of Brucella-IgY	1.997	1.7876	1.7794	1.3784	1.0707	0.7839	0.4348	0.3373
	OD450 of Brucella-IgY	2.0827	2.0585	1.8668	1.4709	1.2314	0.8778	0.5297	0.3921
	OD450 of Brucella-IgY	1.8312	1.6672	1.5786	1.5582	1.0798	0.7984	0.6274	0.3992
	Mean	1.9703	1.83777	1.7416	1.46917	1.1273	0.820033	0.530633	0.3762
	S/N	6.64968	7.12957	7.92597	7.25276	5.92277	4.67878	3.00699	2.33037
Fusion protein-IgY	OD450 of Fusion protein-IgY	1.2379	1.0083	0.8058	0.6246	0.4651	0.4362	0.4355	0.3422
	OD450 of Fusion protein-IgY	1.1444	0.9963	0.7701	0.5383	0.3905	0.3307	0.3018	0.3583
	OD450 of Fusion protein-IgY	1.2696	1.0698	0.7038	0.5877	0.4892	0.4034	0.3855	0.3054
	Mean	1.2173	1.0248	0.7599	0.583533	0.448267	0.3901	0.374267	0.3353
	S/N	4.10834	3.97569	3.45828	2.8807	2.35517	2.22575	2.12089	2.07702
LPS-IgY	OD450 of LPS-IgY	2.021	1.9925	1.7067	1.3541	0.9806	0.6952	0.5809	0.4493
	OD450 of LPS-IgY	1.935	1.9777	1.6901	0.9918	0.996	0.5208	0.5961	0.4719
	OD450 of LPS-IgY	2.1968	1.9574	1.6302	1.2736	0.9156	0.5726	0.5148	0.4588
	Mean	2.05093	1.97587	1.67567	1.2065	0.964067	0.5962	0.563933	0.46
	S/N	6.92181	7.66533	7.62591	5.95606	5.06515	3.40167	3.19569	2.84947
Negative Control	OD450 of PBS	0.2964	0.2574	0.2179	0.2104	0.1908	0.1794	0.1774	0.1632
	OD450 of PBS	0.2913	0.2518	0.2215	0.2015	0.1856	0.1741	0.1752	0.1615
	OD450 of PBS	0.3012	0.2641	0.2198	0.1958	0.1946	0.1723	0.1768	0.1596
	Mean	0.2963	0.257767	0.219733	0.202567	0.190333	0.175267	0.176467	0.161433
Dilutions of B. abortus S66		1:1000	1:2000	1:4000	1:8000	1:16000	1:32000	1:64000	1:128000

## Sheet: Cross-reactivity assessment
Brucella-IgY	Antigen Dilutions	1：500	1：1000	1：2000	1：4000	1：8000	1：16000	1：32000	1：64000	1：128000	1：256000	1：512000	Control	IgY Dilutions
	LM	0.3074	0.2679	0.2489	0.2791	0.3386	0.271	0.2661	0.2873	0.3148	0.3046	0.3354	0.3978	1：4000
		0.1991	0.1541	0.115	0.1957	0.2284	0.2332	0.209	0.226	0.2436	0.245	0.2665	0.3215	1：8000
		0.1703	0.1668	0.1564	0.1581	0.1715	0.181	0.1647	0.1876	0.1999	0.2111	0.2304	0.2719	1：16000
		0.1652	0.1728	0.1678	0.1591	0.1758	0.1768	0.1753	0.1918	0.1929	0.2074	0.2342	0.2438	1：32000
		0.1557	0.1447	0.1335	0.1269	0.1313	0.1541	0.1329	0.1601	0.1507	0.1666	0.1775	0.2198	1：64000
		0.1656	0.1562	0.1421	0.129	0.1212	0.1333	0.1396	0.1511	0.1517	0.1641	0.1803	0.2129	1：128000
		0.1707	0.162	0.1412	0.1205	0.1323	0.1265	0.1378	0.1514	0.1421	0.1551	0.1763	0.214	1：256000
		0.1727	0.1691	0.1669	0.1704	0.1577	0.1796	0.192	0.2043	0.2043	0.2215	0.2282	0.2435	Control
	Antigen Dilutions	1：500	1：1000	1：2000	1：4000	1：8000	1：16000	1：32000	1：64000	1：128000	1：256000	1：512000	Control	IgY Dilutions
	SA	0.4287	0.3296	0.3119	0.3043	0.2756	0.2942	0.2882	0.3712	0.2925	0.3016	0.2951	0.337	1：4000
		0.2817	0.2606	0.2329	0.2167	0.2044	0.1982	0.1928	0.2208	0.2077	0.2256	0.2405	0.2527	1：8000
		0.2254	0.1971	0.1748	0.1686	0.1522	0.141	0.146	0.171	0.1692	0.1755	0.1875	0.1953	1：16000
		0.2319	0.2157	0.1787	0.1664	0.1504	0.1529	0.16	0.1596	0.1717	0.1677	0.1738	0.1987	1：32000
		0.1887	0.1762	0.1492	0.1385	0.1238	0.1198	0.1289	0.1352	0.1426	0.1433	0.159	0.1789	1：64000
		0.2046	0.1751	0.1502	0.1327	0.1245	0.1143	0.1201	0.1254	0.1361	0.1402	0.1561	0.1726	1：128000
		0.1922	0.1749	0.1455	0.146	0.1198	0.1134	0.1121	0.1163	0.1147	0.1281	0.1445	0.1638	1：256000
		0.2089	0.1727	0.2155	0.1404	0.1329	0.1222	0.2314	0.1246	0.1264	0.1465	0.1616	0.1785	Control
	Antigen Dilutions	1：500	1：1000	1：2000	1：4000	1：8000	1：16000	1：32000	1：64000	1：128000	1：256000	1：512000	Control	IgY Dilutions
	E. coli O157:H7	1.1617	0.7401	0.5218	0.3566	0.3292	0.3061	0.312	0.294	0.2929	0.3196	0.2817	0.3359	1：4000
		0.7135	0.4804	0.3494	0.2544	0.2141	0.1897	0.2103	0.2001	0.2036	0.2045	0.2204	0.2691	1：8000
		0.508	0.3188	0.2486	0.1897	0.1492	0.1471	0.1353	0.1461	0.1511	0.16	0.1855	0.1899	1：16000
		0.3118	0.2053	0.1737	0.1357	0.1234	0.1253	0.1209	0.1224	0.1285	0.138	0.1429	0.1557	1：32000
		0.2059	0.1497	0.1142	0.0969	0.0905	0.0857	0.0799	0.0819	0.0887	0.1032	0.1051	0.1272	1：64000
		0.1493	0.1205	0.101	0.1046	0.0974	0.083	0.0872	0.0801	0.096	0.109	0.1243	0.114	1：128000
		0.1289	0.1064	0.0965	0.091	0.0902	0.0876	0.0892	0.084	0.0869	0.1071	0.105	0.1177	1：256000
		0.1249	0.1122	0.1077	0.1075	0.0999	0.0979	0.1033	0.0981	0.1073	0.119	0.1253	0.1422	Control
	Antigen Dilutions	1：500	1：1000	1：2000	1：4000	1：8000	1：16000	1：32000	1：64000	1：128000	1：256000	1：512000	Control	IgY Dilutions
	E. coli lysate	1.5923	1.4401	1.0277	0.6463	0.4858	0.3645	0.3022	0.2405	0.2375	0.2392	0.2397	0.2445	1：4000
		1.2664	1.1309	0.8733	0.5369	0.4071	0.3083	0.2265	0.1795	0.1663	0.166	0.173	0.1887	1：8000
		0.7731	0.6664	0.4652	0.2988	0.2353	0.1906	0.1765	0.1324	0.1409	0.1358	0.1487	0.1449	1：16000
		0.4691	0.4536	0.3354	0.2476	0.1977	0.1669	0.1561	0.1316	0.1247	0.1279	0.1362	0.1452	1：32000
		0.2629	0.2475	0.205	0.1473	0.138	0.1159	0.1061	0.1089	0.1023	0.1094	0.0959	0.0974	1：64000
		0.1678	0.1582	0.131	0.1103	0.1037	0.1045	0.093	0.0963	0.0989	0.1061	0.1008	0.1119	1：128000
		0.1437	0.1343	0.1189	0.1106	0.1027	0.0983	0.0946	0.0909	0.0994	0.1049	0.1046	0.1165	1：256000
		0.1005	0.0959	0.1308	0.1019	0.1183	0.095	0.0912	0.138	0.181	0.2209	0.1119	0.1422	Control
	Antigen Dilutions	1：500	1：1000	1：2000	1：4000	1：8000	1：16000	1：32000	1：64000	1：128000	1：256000	1：512000	Control	IgY Dilutions
	O. anthropi	1.4501	1.0739	0.793	0.6363	0.5108	0.4293	0.3771	0.3853	0.4022	0.4422	0.4323	0.4377	1：4000
		0.9763	0.6842	0.4822	0.3164	0.3276	0.2716	0.2255	0.2116	0.2454	0.2421	0.2493	0.2439	1：8000
		0.5666	0.3847	0.3088	0.2292	0.2221	0.174	0.1679	0.1829	0.1864	0.173	0.1753	0.1694	1：16000
		0.3781	0.2542	0.2395	0.1899	0.1832	0.1644	0.1544	0.149	0.1568	0.1608	0.1623	0.16	1：32000
		0.2474	0.1812	0.1723	0.1376	0.1279	0.1243	0.1143	0.1201	0.1169	0.1202	0.1132	0.1244	1：64000
		0.1859	0.1405	0.1353	0.1204	0.1189	0.113	0.1133	0.1112	0.1155	0.1174	0.1265	0.1406	1：128000
		0.1562	0.127	0.1172	0.1125	0.1254	0.1066	0.1259	0.1246	0.1151	0.1221	0.1437	0.1238	1：256000
		0.1689	0.1355	0.1381	0.1396	0.1324	0.1375	0.144	0.1317	0.1378	0.1318	0.1329	0.1605	Control
	Antigen Dilutions	1：500	1：1000	1：2000	1：4000	1：8000	1：16000	1：32000	1：64000	1：128000	1：256000	1：512000	Control	IgY Dilutions
	Salmonella	0.885	0.625	0.4966	0.3222	0.3823	0.4058	0.3868	0.3823	0.3868	0.3829	0.4039	0.4129	1：4000
		0.5105	0.3752	0.2877	0.2555	0.2368	0.2352	0.2207	0.2403	0.2272	0.2336	0.2516	0.2588	1：8000
		0.3364	0.2331	0.191	0.1716	0.1593	0.1777	0.1717	0.1902	0.1798	0.1716	0.1741	0.2032	1：16000
		0.2228	0.1887	0.1506	0.1561	0.1553	0.1466	0.1672	0.1618	0.1703	0.1682	0.1676	0.1725	1：32000
		0.1436	0.1303	0.1161	0.1239	0.1193	0.1244	0.1298	0.1451	0.1327	0.1276	0.1577	0.133	1：64000
		0.1169	0.1203	0.116	0.1074	0.1264	0.1257	0.1223	0.1352	0.1409	0.1342	0.1082	0.1746	1：128000
		0.1536	0.1337	0.1304	0.1405	0.1351	0.1363	0.1342	0.125	0.1235	0.1404	0.1142	0.1596	1：256000
		0.1775	0.1503	0.1552	0.1629	0.1675	0.1669	0.1782	0.1784	0.177	0.1659	0.1596	0.2114	Control
Fusion protein-IgY	Antigen Dilutions	1：500	1：1000	1：2000	1：4000	1：8000	1：16000	1：32000	1：64000	1：128000	1：256000	1：512000	Control	IgY Dilutions
	LM	0.6493	0.6089	0.6857	0.6363	0.6286	0.6126	0.6456	0.6067	0.5938	0.5589	0.597	0.6297	1：4000
		0.4046	0.38	0.3446	0.3896	0.3963	0.3884	0.3897	0.3962	0.4057	0.3926	0.4203	0.4309	1：8000
		0.2812	0.2909	0.2972	0.2728	0.268	0.2577	0.2765	0.2659	0.2658	0.2804	0.293	0.293	1：16000
		0.2182	0.2189	0.254	0.2232	0.2146	0.2156	0.2135	0.2053	0.213	0.2162	0.2277	0.2297	1：32000
		0.1584	0.1401	0.1441	0.1403	0.1394	0.1464	0.1516	0.1444	0.1482	0.1532	0.1544	0.1651	1：64000
		0.1502	0.1329	0.128	0.1305	0.1238	0.1248	0.1339	0.1266	0.1265	0.1376	0.1368	0.1539	1：128000
		0.1366	0.1104	0.1132	0.1103	0.0972	0.0987	0.1131	0.1248	0.1136	0.119	0.1325	0.143	1：256000
		0.1348	0.1198	0.1145	0.1017	0.1021	0.127	0.112	0.1143	0.1093	0.1128	0.1269	0.1493	Control
	Antigen Dilutions	1：500	1：1000	1：2000	1：4000	1：8000	1：16000	1：32000	1：64000	1：128000	1：256000	1：512000	Control	IgY Dilutions
	SA	0.9719	0.8499	0.8004	0.7585	0.7233	0.695	0.6936	0.6669	0.6542	0.6802	0.6901	0.6869	1：4000
		0.5963	0.5699	0.5528	0.5204	0.507	0.4655	0.4498	0.4919	0.4537	0.4784	0.4265	0.4578	1：8000
		0.3998	0.3889	0.3618	0.3446	0.3273	0.3348	0.325	0.3216	0.3034	0.3278	0.3023	0.3055	1：16000
		0.2808	0.3058	0.2797	0.2599	0.2671	0.2431	0.2606	0.253	0.2476	0.2431	0.2351	0.2487	1：32000
		0.1981	0.2118	0.19	0.1869	0.1782	0.1705	0.1759	0.1635	0.1723	0.1714	0.1647	0.1677	1：64000
		0.1695	0.1798	0.1632	0.1529	0.1518	0.1562	0.1492	0.1431	0.1425	0.1491	0.153	0.1539	1：128000
		0.1539	0.1699	0.1508	0.1435	0.1402	0.1454	0.1342	0.1322	0.1312	0.1404	0.1457	0.1599	1：256000
		0.1692	0.1566	0.1567	0.1298	0.1354	0.1466	0.1427	0.1119	0.137	0.1455	0.1491	0.128	Control
	Antigen Dilutions	1：500	1：1000	1：2000	1：4000	1：8000	1：16000	1：32000	1：64000	1：128000	1：256000	1：512000	Control	IgY Dilutions
	E. coli O157:H7	0.9784	0.6061	0.7605	0.7227	0.725	0.6843	0.7016	0.6053	0.4515	0.4909	0.5552	0.5436	1：4000
		0.6083	0.3585	0.404	0.4416	0.4177	0.3415	0.3369	0.3542	0.2654	0.3215	0.3335	0.388	1：8000
		0.3723	0.2375	0.2525	0.2615	0.259	0.2417	0.2534	0.257	0.2266	0.2413	0.2469	0.277	1：16000
		0.2712	0.1939	0.18	0.2049	0.2115	0.1747	0.1961	0.1845	0.1668	0.1968	0.1937	0.1847	1：32000
		0.1739	0.1291	0.1329	0.128	0.1213	0.13	0.143	0.1267	0.1412	0.1339	0.1423	0.1461	1：64000
		0.1324	0.1056	0.1056	0.1142	0.1174	0.1154	0.1176	0.1164	0.1205	0.1162	0.131	0.118	1：128000
		0.1286	0.1038	0.0919	0.1041	0.1028	0.094	0.1157	0.1098	0.0957	0.1122	0.0994	0.1092	1：256000
		0.132	0.1558	0.1455	0.2895	0.2476	0.2445	0.2085	0.2909	0.2908	0.273	0.2144	0.1249	Control
	Antigen Dilutions	1：500	1：1000	1：2000	1：4000	1：8000	1：16000	1：32000	1：64000	1：128000	1：256000	1：512000	Control	IgY Dilutions
	E. coli lysate	1.8264	1.5306	1.4063	1.161	0.9475	0.6907	0.5531	0.4564	0.3792	0.3804	0.3424	0.3356	1：4000
		1.5009	1.2558	1.081	0.8097	0.5716	0.4555	0.3383	0.3075	0.2471	0.2388	0.2423	0.2153	1：8000
		1.1265	0.8334	0.6582	0.4696	0.3433	0.2953	0.2296	0.2139	0.1849	0.1969	0.172	0.1653	1：16000
		0.7544	0.5901	0.4243	0.3385	0.2677	0.2079	0.1785	0.1682	0.1484	0.1556	0.1322	0.1396	1：32000
		0.3995	0.3259	0.2377	0.2062	0.1568	0.131	0.1226	0.1131	0.107	0.0988	0.0901	0.1114	1：64000
		0.2691	0.2326	0.172	0.1543	0.1301	0.1125	0.1067	0.1127	0.1049	0.1065	0.0937	0.1014	1：128000
		0.1938	0.1618	0.1358	0.1234	0.1129	0.0914	0.1052	0.1061	0.103	0.1032	0.0972	0.0897	1：256000
		0.1334	0.118	0.1125	0.1269	0.1093	0.1176	0.1154	0.1054	0.1071	0.1122	0.1023	0.1006	Control
	Antigen Dilutions	1：500	1：1000	1：2000	1：4000	1：8000	1：16000	1：32000	1：64000	1：128000	1：256000	1：512000	Control	IgY Dilutions
	O. anthropi	2.2703	2.0356	1.7677	1.6131	1.4878	1.2224	1.1355	1.1007	0.956	1.0964	1.0351	1.2009	1：4000
		1.7883	1.4611	1.1018	0.942	0.8049	0.7374	0.644	0.617	0.5461	0.5158	0.5279	0.5964	1：8000
		1.2288	0.8991	0.6233	0.5751	0.5278	0.4183	0.4039	0.3353	0.3604	0.3001	0.3084	0.4113	1：16000
		0.7111	0.5891	0.4494	0.4086	0.3501	0.3142	0.3042	0.262	0.2726	0.2443	0.2535	0.2693	1：32000
		0.4349	0.3483	0.2602	0.2577	0.2055	0.2024	0.196	0.2033	0.1798	0.2036	0.1829	0.2041	1：64000
		0.2942	0.2084	0.1887	0.1732	0.1555	0.1571	0.1594	0.1471	0.147	0.1511	0.155	0.1988	1：128000
		0.2392	0.178	0.1479	0.1405	0.1379	0.1306	0.145	0.1401	0.1675	0.1418	0.1492	0.1698	1：256000
		0.1603	0.1508	0.1355	0.1619	0.1392	0.146	0.1393	0.1528	0.1746	0.1606	0.1491	0.2143	Control
	Antigen Dilutions	1：500	1：1000	1：2000	1：4000	1：8000	1：16000	1：32000	1：64000	1：128000	1：256000	1：512000	Control	IgY Dilutions
	Salmonella	1.9912	1.627	1.4042	1.4003	1.1561	1.2439	1.2003	1.1924	1.0635	1.1546	1.1085	1.1535	1：4000
		1.3748	1.0838	0.8622	0.7601	0.6537	0.6188	0.5976	0.59	0.5709	0.5667	0.5173	0.6534	1：8000
		0.8198	0.6599	0.5527	0.4333	0.4035	0.3757	0.3868	0.3595	0.3129	0.3504	0.2892	0.3781	1：16000
		0.5197	0.4207	0.3762	0.3159	0.269	0.3056	0.2709	0.2549	0.2396	0.2465	0.215	0.2383	1：32000
		0.3255	0.2436	0.2269	0.1957	0.1861	0.1932	0.1736	0.1772	0.1792	0.1848	0.156	0.1806	1：64000
		0.241	0.1981	0.1898	0.1586	0.1523	0.1484	0.1371	0.1486	0.1324	0.1503	0.1342	0.1702	1：128000
		0.2162	0.1792	0.1662	0.1413	0.1423	0.1208	0.1242	0.1367	0.1206	0.1357	0.1212	0.1688	1：256000
		0.1982	0.1678	0.1639	0.1325	0.144	0.1475	0.1271	0.1352	0.1333	0.149	0.1463	0.1712	Control
LPS-IgY	Antigen Dilutions	1：500	1：1000	1：2000	1：4000	1：8000	1：16000	1：32000	1：64000	1：128000	1：256000	1：512000	Control	IgY Dilutions
	LM	0.3759	0.3436	0.4303	0.3297	0.3356	0.323	0.3326	0.2963	0.3042	0.334	0.3529	0.3682	1：4000
		0.271	0.2364	0.2756	0.2068	0.2239	0.2199	0.2008	0.202	0.2133	0.224	0.2093	0.2218	1：8000
		0.195	0.1728	0.1939	0.166	0.1646	0.1576	0.1537	0.1532	0.163	0.1611	0.1596	0.169	1：16000
		0.1843	0.1677	0.181	0.1627	0.1607	0.156	0.1521	0.1468	0.1586	0.1589	0.1625	0.1741	1：32000
		0.1482	0.1365	0.1399	0.1336	0.132	0.1255	0.1258	0.1203	0.1294	0.1316	0.1398	0.1364	1：64000
		0.1626	0.1399	0.1382	0.1363	0.1294	0.1405	0.134	0.1124	0.1279	0.1275	0.1429	0.1406	1：128000
		0.1607	0.1387	0.1329	0.1281	0.127	0.1249	0.1374	0.1216	0.1379	0.1311	0.1367	0.1451	1：256000
		0.1772	0.1505	0.136	0.1404	0.1397	0.1275	0.1352	0.1311	0.1436	0.1327	0.1457	0.1451	Control
	Antigen Dilutions	1：500	1：1000	1：2000	1：4000	1：8000	1：16000	1：32000	1：64000	1：128000	1：256000	1：512000	Control	IgY Dilutions
	SA	0.4016	0.3488	0.3676	0.2903	0.298	0.3191	0.2817	0.2727	0.3	0.2574	0.3033	0.3244	1：4000
		0.2968	0.2432	0.3122	0.222	0.2157	0.1934	0.1894	0.1907	0.2205	0.2272	0.2162	0.2261	1：8000
		0.2215	0.231	0.1776	0.1596	0.1467	0.1543	0.1397	0.1493	0.1613	0.1499	0.1631	0.1682	1：16000
		0.205	0.1918	0.1657	0.1428	0.1378	0.2563	0.1442	0.1312	0.1522	0.141	0.1629	0.1521	1：32000
		0.1768	0.1698	0.1304	0.1306	0.114	0.1219	0.1216	0.1127	0.1285	0.1185	0.1296	0.1285	1：64000
		0.1723	0.1665	0.1405	0.1413	0.1171	0.1421	0.1366	0.1106	0.1298	0.1254	0.1363	0.1391	1：128000
		0.1786	0.1683	0.1367	0.1428	0.1195	0.1219	0.1281	0.1248	0.1324	0.13	0.1536	0.1339	1：256000
		0.1763	0.1802	0.1358	0.1443	0.1356	0.1499	0.138	0.1309	0.1457	0.1386	0.1501	0.1452	Control
	Antigen Dilutions	1：500	1：1000	1：2000	1：4000	1：8000	1：16000	1：32000	1：64000	1：128000	1：256000	1：512000	Control	IgY Dilutions
	E. coli O157:H7	0.5546	0.5669	0.5782	0.4446	0.5263	0.5303	0.3577	0.3276	0.3328	0.3422	0.4094	0.3053	1：4000
		0.3239	0.3097	0.3108	0.2681	0.2811	0.3275	0.2076	0.2244	0.1983	0.2053	0.2471	0.2443	1：8000
		0.2944	0.2407	0.2072	0.2154	0.1735	0.1936	0.1852	0.1673	0.216	0.183	0.1909	0.1814	1：16000
		0.2558	0.1927	0.1786	0.1768	0.23	0.2121	0.1535	0.1423	0.1448	0.1618	0.1468	0.1596	1：32000
		0.1944	0.1591	0.1577	0.1569	0.1639	0.1357	0.1314	0.1197	0.1133	0.1272	0.1185	0.1299	1：64000
		0.1747	0.1502	0.1413	0.1251	0.1595	0.1144	0.1097	0.1153	0.1203	0.1246	0.1045	0.1506	1：128000
		0.1957	0.1635	0.1415	0.1231	0.1196	0.1288	0.1003	0.1178	0.1376	0.1116	0.1203	0.1306	1：256000
		0.2292	0.1572	0.1489	0.1397	0.1352	0.1375	0.1157	0.2464	0.2652	0.2536	0.1405	0.136	Control
	Antigen Dilutions	1：500	1：1000	1：2000	1：4000	1：8000	1：16000	1：32000	1：64000	1：128000	1：256000	1：512000	Control	IgY Dilutions
	E. coli lysate	0.9003	0.8398	0.6445	0.5386	0.4648	0.4552	0.4441	0.3935	0.4001	0.3887	0.3672	0.4391	1：4000
		0.5147	0.5031	0.3559	0.3398	0.2758	0.2682	0.2417	0.2467	0.2465	0.2957	0.2433	0.2846	1：8000
		0.3092	0.3101	0.2292	0.2104	0.1779	0.1692	0.1697	0.1743	0.185	0.1903	0.1837	0.2313	1：16000
		0.2054	0.2176	0.1575	0.1582	0.1328	0.1293	0.1175	0.1295	0.1326	0.1569	0.1517	0.1564	1：32000
		0.1478	0.1385	0.118	0.1057	0.0931	0.0903	0.0903	0.0908	0.0935	0.0923	0.0996	0.1396	1：64000
		0.1329	0.1252	0.0986	0.0926	0.0944	0.0961	0.099	0.0914	0.0978	0.1021	0.104	0.0946	1：128000
		0.1235	0.1185	0.0976	0.0936	0.0834	0.0892	0.085	0.0845	0.0949	0.0947	0.09	0.0955	1：256000
		0.1321	0.131	0.1067	0.105	0.0945	0.0998	0.1061	0.1073	0.1043	0.1191	0.1115	0.1158	Control
	Antigen Dilutions	1：500	1：1000	1：2000	1：4000	1：8000	1：16000	1：32000	1：64000	1：128000	1：256000	1：512000	Control	IgY Dilutions
	O. anthropi	0.9647	0.8208	0.7317	0.6908	0.6224	0.6136	0.8024	0.7658	0.6843	0.702	0.7296	0.7105	1：4000
		0.6136	0.5044	0.4297	0.4068	0.4034	0.3779	0.371	0.3952	0.3645	0.3981	0.4097	0.4392	1：8000
		0.3979	0.3327	0.294	0.2865	0.2744	0.2593	0.2534	0.2638	0.2594	0.2635	0.2899	0.309	1：16000
		0.3086	0.2659	0.2424	0.2306	0.2208	0.2127	0.212	0.21	0.2097	0.2118	0.2125	0.2347	1：32000
		0.2183	0.1941	0.1782	0.169	0.1652	0.1578	0.1559	0.1506	0.1563	0.1641	0.1554	0.1727	1：64000
		0.1816	0.1722	0.146	0.1454	0.1432	0.1395	0.1354	0.1395	0.1231	0.1473	0.1428	0.158	1：128000
		0.1843	0.1606	0.1628	0.1535	0.1323	0.1273	0.1279	0.1217	0.1106	0.1427	0.1429	0.1457	1：256000
		0.2095	0.169	0.1666	0.1671	0.1519	0.1447	0.2025	0.1521	0.1494	0.1622	0.164	0.1895	Control
	Antigen Dilutions	1：500	1：1000	1：2000	1：4000	1：8000	1：16000	1：32000	1：64000	1：128000	1：256000	1：512000	Control	IgY Dilutions
	Salmonella	0.8942	0.7118	0.942	0.497	0.524	0.498	0.529	0.4963	0.5595	0.3951	0.5058	0.4452	1：4000
		0.5536	0.4414	0.3982	0.325	0.3031	0.316	0.2818	0.2988	0.2837	0.2898	0.2763	0.2723	1：8000
		0.3263	0.2579	0.2398	0.2101	0.2094	0.196	0.1956	0.2111	0.196	0.1737	0.1932	0.2089	1：16000
		0.2555	0.2069	0.2039	0.18	0.1804	0.1864	0.1712	0.1963	0.1872	0.1674	0.1874	0.1842	1：32000
		0.1877	0.142	0.1485	0.1385	0.1266	0.1422	0.1327	0.1495	0.1442	0.1381	0.1403	0.1331	1：64000
		0.1696	0.1285	0.1377	0.1249	0.1168	0.1203	0.1191	0.1358	0.133	0.1211	0.1322	0.152	1：128000
		0.1549	0.1347	0.1351	0.1259	0.1169	0.1148	0.123	0.1176	0.1154	0.1176	0.1256	0.1466	1：256000
		0.1795	0.1533	0.1697	0.1531	0.1015	0.1524	0.1493	0.1578	0.1476	0.1486	0.1549	0.1705	Control
IgG against B. abortus	Antigen Dilutions	1：500	1：1000	1：2000	1：4000	1：8000	1：16000	1：32000	1：64000	1：128000	1：256000	1：512000	Control	IgG Dilutions
	LM	0.2193	0.1778	0.1504	0.1719	0.1413	0.1584	0.1463	0.1302	0.1356	0.1682	0.1711	0.166	1：4000
		0.1996	0.1809	0.1624	0.1236	0.1402	0.1354	0.1151	0.1201	0.1382	0.1524	0.149	0.1548	1：8000
		0.1965	0.1709	0.1498	0.1374	0.1449	0.133	0.1189	0.1229	0.1203	0.1262	0.1201	0.1364	1：16000
		0.1732	0.1711	0.1593	0.1601	0.1392	0.1577	0.119	0.1312	0.1517	0.1528	0.1336	0.1572	1：32000
		0.1368	0.1244	0.1184	0.1063	0.1224	0.136	0.1523	0.1399	0.1347	0.1355	0.1254	0.1396	1：64000
		0.1377	0.1216	0.1185	0.141	0.151	0.1341	0.1398	0.1661	0.1438	0.1594	0.1322	0.162	1：128000
		0.1437	0.133	0.1161	0.1284	0.11	0.1149	0.1197	0.1378	0.1228	0.1212	0.1165	0.1383	1：256000
		0.1002	0.1261	0.1164	0.1125	0.1152	0.1163	0.1199	0.117	0.1104	0.113	0.1109	0.1157	Control
	Antigen Dilutions	1：500	1：1000	1：2000	1：4000	1：8000	1：16000	1：32000	1：64000	1：128000	1：256000	1：512000	Control	IgG Dilutions
	SA	0.8744	0.5808	0.4275	0.2742	0.2199	0.1778	0.2126	0.1955	0.1636	0.1839	0.1865	0.2056	1：4000
		0.895	0.672	0.4291	0.3552	0.219	0.1645	0.1473	0.1475	0.1449	0.1756	0.1549	0.1878	1：8000
		0.8641	0.6775	0.4547	0.3078	0.2261	0.1729	0.1634	0.1328	0.1279	0.1423	0.1389	0.1647	1：16000
		0.8377	0.6787	0.447	0.3127	0.2279	0.1842	0.153	0.1405	0.1366	0.1428	0.1684	0.1478	1：32000
		0.7434	0.6074	0.3579	0.2866	0.207	0.1459	0.1618	0.1283	0.1132	0.1197	0.1604	0.1385	1：64000
		0.7686	0.6666	0.4519	0.287	0.2201	0.158	0.145	0.1312	0.1329	0.1478	0.18	0.1595	1：128000
		0.8488	0.667	0.3471	0.3354	0.2207	0.1861	0.1539	0.1382	0.1438	0.1451	0.1911	0.1663	1：256000
		0.2981	0.2969	0.2603	0.2902	0.1986	0.1948	0.1774	0.1681	0.1591	0.1525	0.2195	0.1729	Control
	Antigen Dilutions	1：500	1：1000	1：2000	1：4000	1：8000	1：16000	1：32000	1：64000	1：128000	1：256000	1：512000	Control	IgG Dilutions
	E. coli O157:H7	0.1931	0.1635	0.1747	0.1568	0.1662	0.1593	0.2073	0.1742	0.1482	0.1984	0.1851	0.2142	1：4000
		0.1858	0.157	0.1475	0.1502	0.1569	0.1537	0.1501	0.1599	0.1753	0.1637	0.1647	0.1904	1：8000
		0.1667	0.1478	0.1666	0.137	0.141	0.1441	0.1387	0.1479	0.1646	0.1707	0.1691	0.1788	1：16000
		0.1555	0.1504	0.1522	0.1599	0.1608	0.2337	0.1546	0.162	0.1665	0.1717	0.1724	0.1864	1：32000
		0.1344	0.1338	0.1319	0.1421	0.1406	0.1353	0.1407	0.1413	0.1485	0.1663	0.1988	0.284	1：64000
		0.132	0.1469	0.1392	0.1569	0.1584	0.1518	0.1807	0.1711	0.1874	0.194	0.2004	0.2786	1：128000
		0.1615	0.1491	0.1525	0.1355	0.1486	0.1392	0.1604	0.1569	0.1934	0.2261	0.2463	0.331	1：256000
		0.1519	0.1449	0.1403	0.1646	0.1505	0.1925	0.1535	0.1566	0.1677	0.1673	0.1078	0.1597	Control
	Antigen Dilutions	1：500	1：1000	1：2000	1：4000	1：8000	1：16000	1：32000	1：64000	1：128000	1：256000	1：512000	Control	IgG Dilutions
	E. coli lysate	0.2699	0.1782	0.1973	0.1464	0.1557	0.1446	0.1557	0.1506	0.1897	0.1653	0.1659	0.2172	1：4000
		0.1675	0.156	0.1445	0.1281	0.1314	0.1251	0.1246	0.1362	0.1222	0.1272	0.1362	0.1522	1：8000
		0.1883	0.1467	0.1614	0.1246	0.1207	0.1288	0.1207	0.1306	0.12	0.1316	0.1398	0.1332	1：16000
		0.1607	0.1593	0.1588	0.1216	0.1248	0.1159	0.1372	0.1316	0.1197	0.1358	0.1218	0.1413	1：32000
		0.1477	0.1201	0.1385	0.105	0.1221	0.1107	0.1148	0.136	0.1545	0.1375	0.1296	0.1452	1：64000
		0.1436	0.1331	0.1668	0.1174	0.1383	0.1324	0.1329	0.1301	0.119	0.1549	0.142	0.1499	1：128000
		0.1422	0.1188	0.1631	0.1306	0.1356	0.1479	0.1612	0.1323	0.1234	0.1468	0.163	0.2102	1：256000
		0.1761	0.1662	0.2068	0.144	0.1484	0.1583	0.1848	0.1587	0.1583	0.1843	0.1744	0.1956	Control
	Antigen Dilutions	1：500	1：1000	1：2000	1：4000	1：8000	1：16000	1：32000	1：64000	1：128000	1：256000	1：512000	Control	IgG Dilutions
	O. anthropi	0.2381	0.2703	0.2537	0.2088	0.2001	0.2081	0.2114	0.238	0.2135	0.2463	0.2649	0.2837	1：4000
		0.2162	0.2164	0.1837	0.1819	0.1568	0.1514	0.1684	0.1754	0.1692	0.1886	0.186	0.2013	1：8000
		0.2106	0.2152	0.1769	0.1444	0.134	0.1449	0.1489	0.1673	0.1394	0.1752	0.1606	0.1715	1：16000
		0.1921	0.2087	0.17	0.1693	0.1517	0.1528	0.1579	0.1465	0.1469	0.1901	0.1702	0.1906	1：32000
		0.1747	0.1916	0.157	0.1512	0.1249	0.1513	0.1327	0.1461	0.1417	0.181	0.1467	0.1869	1：64000
		0.1939	0.2073	0.1648	0.1517	0.1376	0.1267	0.141	0.1357	0.1376	0.1669	0.1474	0.1836	1：128000
		0.2021	0.2855	0.2235	0.2131	0.14	0.1495	0.1429	0.1251	0.1491	0.1945	0.1745	0.2081	1：256000
		0.1504	0.1371	0.1927	0.1743	0.1197	0.1365	0.1122	0.1076	0.1006	0.117	0.1102	0.1086	Control
	Antigen Dilutions	1：500	1：1000	1：2000	1：4000	1：8000	1：16000	1：32000	1：64000	1：128000	1：256000	1：512000	Control	IgG Dilutions
	Salmonella	0.3414	0.2599	0.2358	0.2055	0.2438	0.2472	0.2342	0.2488	0.2415	0.2785	0.2444	0.3005	1：4000
		0.3188	0.2407	0.2037	0.181	0.2023	0.1749	0.1924	0.186	0.209	0.2229	0.2241	0.2834	1：8000
		0.2685	0.2104	0.1946	0.1795	0.1831	0.164	0.176	0.168	0.1756	0.1864	0.1881	0.245	1：16000
		0.2352	0.2165	0.2027	0.1738	0.1922	0.1901	0.1699	0.1609	0.1791	0.1748	0.1731	0.2001	1：32000
		0.2158	0.195	0.1895	0.1506	0.1585	0.1756	0.1882	0.1919	0.2048	0.2058	0.2198	0.2292	1：64000
		0.2176	0.1734	0.1706	0.1527	0.1577	0.1759	0.1802	0.1552	0.1588	0.1734	0.1852	0.1758	1：128000
		0.2359	0.1799	0.1785	0.1585	0.1572	0.1765	0.164	0.1659	0.196	0.1866	0.1991	0.1996	1：256000
		0.1332	0.1379	0.1098	0.1112	0.1172	0.11	0.1175	0.1227	0.1267	0.1226	0.1064	0.1018	Control

## Sheet: Simulation Samples
Power of 10		Beef				Beef liver				Lamb				Sheep liver
4	Brucella-IgY	2.7472	2.8648	2.7231		2.6508	2.6716	2.6398		2.7466	2.7794	2.8831		2.6584	2.6959	2.8066
3		2.3724	2.2509	2.2297		2.2341	2.3427	2.0847		2.2808	2.3972	2.4212		2.195	2.3246	2.3676
2		1.2835	1.1973	1.2222		1.0415	0.8621	0.8368		1.1423	1.2063	1.3481		0.8559	0.9142	0.9824
1		0.6341	0.468	0.4524		0.4011	0.3893	0.3806		0.5428	0.5359	0.5563		0.4211	0.4293	0.4576
0		0.4051	0.3282	0.3304		0.3305	0.3559	0.3233		0.4274	0.4072	0.3868		0.3092	0.3294	0.3727
Control		0.3944	0.3687	0.343		0.3215	0.356	0.3271		0.4247	0.4922	0.4199		0.3298	0.3495	0.3672
		Pork				Pig liver				Cow's milk				Goat's milk
4	Brucella-IgY	2.699	2.6128	2.5926		2.447	2.3626	2.5062		2.5267	2.4663	2.5429		2.5113	2.4943	2.5455
3		2.2698	2.138	2.1353		2.1237	2.1317	1.9595		2.3446	2.2467	2.3012		2.1684	2.1738	2.2288
2		1.0959	0.9907	0.9552		0.801	0.8681	0.8319		1.4321	1.5315	1.493		1.0889	1.0597	1.1254
1		0.4081	0.3571	0.3661		0.3513	0.3526	0.3211		0.42	0.4128	0.431		0.3641	0.3705	0.39
0		0.2869	0.274	0.2527		0.2731	0.2763	0.2625		0.201	0.2165	0.2009		0.2653	0.2451	0.3034
Control		0.2879	0.2689	0.2648		0.2746	0.2934	0.2379		0.1789	0.1848	0.3133		0.2322	0.268	0.2819
		Beef				Beef liver				Lamb				Sheep liver
4	Fusion protein-IgY	1.8346	1.7724	1.7294		1.7836	1.7373	1.7103		1.8432	1.9079	1.8611		1.5478	1.5765	1.6397
3		1.1359	1.04	1.0979		0.9902	1.0959	1.0848		1.1543	1.2066	1.2051		0.9578	1.0339	1.0207
2		0.6066	0.5907	0.5661		0.57	0.5663	0.5348		0.6849	0.6066	0.7006		0.527	0.5161	0.6083
1		0.4917	0.5006	0.4733		0.4947	0.4894	0.4619		0.5897	0.5362	0.6818		0.4992	0.5076	0.5569
0		0.4803	0.4551	0.4954		0.4584	0.5426	0.4966		0.5593	0.5663	0.5974		0.4491	0.4907	0.5109
Control		0.5166	0.5067	0.5099		0.5489	0.5465	0.5236		0.6474	0.6582	0.6538		0.4861	0.5102	0.5676
		Pork				Pig liver				Cow's milk				Goat's milk
4	Fusion protein-IgY	1.9695	1.7506	1.6101		1.5896	1.5488	1.6081		1.7036	1.7823	1.7513		1.5767	1.588	1.5961
3		1.0821	0.9983	1.019		1.0507	1.0194	0.9588		1.1502	1.055	1.1017		0.8751	0.839	0.8664
2		0.6164	0.545	0.595		0.5401	0.4997	0.4976		0.5235	0.5136	0.495		0.5693	0.5507	0.5318
1		0.5621	0.5198	0.4834		0.4452	0.4661	0.4676		0.367	0.3629	0.3474		0.467	0.4417	0.4817
0		0.5471	0.4494	0.4759		0.4307	0.4444	0.4541		0.3363	0.3227	0.3268		0.4513	0.4529	0.5111
Control		0.6026	0.5026	0.5145		0.4276	0.4162	0.5197		0.3312	0.3585	0.3239		0.4567	0.4578	0.5006
		Beef				Beef liver				Lamb				Sheep liver
4	LPS-IgY	2.9703	2.8503	2.8997		2.7373	2.7803	2.8181		2.7854	2.8149	2.8564		2.7437	2.8307	2.8691
3		2.4934	2.4697	2.5165		2.4377	2.3096	2.2498		2.4349	2.5044	2.5236		2.3369	2.4092	2.4535
2		1.6668	1.5974	1.5431		1.2359	1.1143	1.1563		1.4767	1.5408	1.5752		1.1894	1.2016	1.3388
1		1.2248	1.0702	0.9929		1.0103	0.8902	0.9924		1.1301	1.1701	1.159		0.936	0.9354	1.0772
0		1.1073	0.9252	0.9445		0.8937	0.8783	0.9951		1.0869	1.1619	1.1907		0.9456	0.959	1.0747
Control		1.1472	1.0105	0.9795		1.0249	0.8911	0.9248		1.1238	1.4336	1.1568		0.9091	0.909	1.4712
		Pork				Pig liver				Cow's milk				Goat's milk
4	LPS-IgY	2.095	2.2788	2.482		2.432	2.4077	2.4788		2.4945	2.6695	2.3668		2.5384	2.5987	2.7512
3		2.0902	2.2016	2.1806		2.0947	2.0905	2.2416		2.3469	2.3635	2.2972		2.2057	2.2366	2.2164
2		1.3736	1.4257	1.3872		1.0946	1.1535	1.2322		1.4315	1.3993	1.4139		1.3193	1.3792	1.297
1		1.0977	1.0294	0.9961		0.8297	0.8478	0.9084		0.889	0.8902	0.857		0.9374	0.9343	0.8675
0		1.0011	1.0028	0.9584		0.8439	0.9114	0.9497		0.7566	0.7399	0.7596		0.8951	0.8623	0.7906
Control		1.1512	1.0315	1.0436		0.8495	1.0059	0.9232		0.7623	0.7478	0.7206		0.8478	0.8453	0.8155
